# Supplementary material for: Combined effects of crude oil exposure and warming on eggs and larvae of an arctic forage fish
Source: Sci Rep. 2021 Apr 16;11:8410. doi: 10.1038/s41598-021-87932-2 (PMC8052424; doi:10.1038/s41598-021-87932-2)
Supplement: Supplementary file 2 — Supplementary Information 2. [file 41598_2021_87932_MOESM2_ESM.xlsx]

## Sheet: Sheet1
		Day 4										Day 18
PAH analytes ng/g ww	LOD	0.5°C					2.8°C					0.5°C					2.8°C
		0 g / kg	0.19 g / kg	0.75 g / kg	3 g / kg		0 g / kg	0.19 g / kg	0.75 g / kg	3 g / kg		0 g / kg	0.19 g / kg	0.75 g / kg	3 g / kg		0 g / kg	0.19 g / kg	0.75 g / kg	3 g / kg
Benzothiophene	0.068	<LOD	<LOD	<LOD	<LOD		<LOD	<LOD	<LOD	<LOD		<LOD	<LOD	<LOD	<LOD		<LOD	<LOD	<LOD	<LOD
Naphthalene	0.273	10.95 ± 0.41	8.07 ± 0.33	11.26 ± 0.48	13.31 ± 0.41		12.75 ± 0.92	6.60 ± 0.57	11.90 ± 2.12	23.53 ± 0.05		9.18 ± 0.37	11.02 ± 0.28	14.77 ± 0.95	9.35 ± 0.95		10.64 ± 0.11	8.02 ± 0.13	8.92 ± 0.02	10.40 ± 2.31
C1-NAP	0.018	1.65 ± 0.07	1.37 ± 0.06	3.15 ± 0.08	14.83 ± 0.23		1.77 ± 0.18	1.23 ± 0.06	3.59 ± 0.23	14.49 ± 1.09		1.30 ± 0.08	1.72 ± 0.07	2.96 ± 0.07	6.21 ± 0.10		1.39 ± 0.02	1.20 ± 0.01	1.92 ± 0.10	5.30 ± 0.50
C2-NAP	0.015	0.58 ± 0.02	1.40 ± 0.20	4.89 ± 0.20	17.04 ± 1.86		0.66 ± 0.07	1.59 ± 0.07	4.47 ± 0.10	17.35 ± 0.87		0.52 ± 0.06	1.28 ± 0.03	2.48 ± 0.11	8.49 ± 0.35		0.66 ± 0.03	1.02 ± 0.06	2.01 ± 0.11	6.48 ± 0.30
C3-NAP	0.013	1.18 ± 0.09	2.82 ± 0.30	9.49 ± 0.55	49.65 ± 3.72		1.44 ± 0.11	3.73 ± 0.04	8.83 ± 0.18	56.08 ± 2.32		0.99 ± 0.01	3.81 ± 0.03	7.90 ± 0.20	32.36 ± 1.19		1.44 ± 0.07	3.20 ± 0.25	5.84 ± 0.26	23.61 ± 1.39
C4-NAP	0.024	1.71 ± 0.02	3.92 ± 0.71	16.53 ± 2.87	86.06 ± 3.10		2.03 ± 0.23	5.03 ± 0.32	13.40 ± 0.26	115.10 ± 7.80		1.77 ± 0.32	7.59 ± 0.06	16.12 ± 1.04	104.70 ± 2.70		2.08 ± 0.25	6.14 ± 0.56	12.80 ± 0.81	85.55 ± 0.94
Biphenyl	0.152	<LOD	<LOD	4.74 ± 0.20	7.09 ± 0.87		<LOD	<LOD	4.11 ± 0.72	8.33 ± 0.15		<LOD	<LOD	<LOD	4.13 ± 0.00		<LOD	<LOD	2.27 ± 0.00	3.42 ± 0.50
Acenaphthylene	0.049	<LOD	<LOD	<LOD	3.18 ± 0.38		<LOD	<LOD	<LOD	3.34 ± 0.15		<LOD	<LOD	<LOD	2.23 ± 0.11		<LOD	<LOD	<LOD	1.65 ± 0.09
Acenapthene	1.161	<LOD	<LOD	<LOD	<LOD		<LOD	<LOD	<LOD	<LOD		<LOD	<LOD	<LOD	<LOD		<LOD	<LOD	<LOD	<LOD
Dibenzofuran	0.058	1.61 ± 0.16	2.24 ± 0.19	5.42 ± 0.13	11.39 ± 0.92		1.88 ± 0.14	2.11 ± 0.04	4.77 ± 0.29	12.80 ± 0.13		1.77 ± 0.17	2.37 ± 0.03	3.80 ± 0.17	6.57 ± 0.19		1.55 ± 0.01	1.94 ± 0.17	2.55 ± 0.08	4.88 ± 0.42
Fluorene	0.07	<LOD	<LOD	3.76 ± 0.15	6.72 ± 0.36		<LOD	1.27 ± 0.04	3.32 ± 0.72	7.68 ± 0.43		<LOD	1.53 ± 0.00	2.70 ± 0.43	2.54 ± 0.06		<LOD	<LOD	1.80 ± 0.09	2.40 ± 0.31
C1-FLU	0.002	0.17 ± 0.03	0.38 ± 0.06	1.44 ± 0.21	4.65 ± 0.13		0.19 ± 0.01	0.48 ± 0.01	1.02 ± 0.03	6.09 ± 0.65		0.17 ± 0.04	0.51 ± 0.02	0.78 ± 0.02	2.23 ± 0.06		0.16 ± 0.02	0.34 ± 0.03	0.57 ± 0.05	1.76 ± 0.03
C2-FLU	0.005	0.59 ± 0.01	0.94 ± 0.11	8.71 ± 3.82	18.34 ± 0.26		0.64 ± 0.09	1.07 ± 0.01	2.77 ± 0.00	39.37 ± 13.53		0.85 ± 0.28	2.13 ± 0.13	3.20 ± 0.32	18.49 ± 0.41		0.79 ± 0.24	0.92 ± 0.07	2.56 ± 0.28	13.41 ± 0.27
C3-FLU	0.016	0.28 ± 0.00	0.58 ± 0.07	6.70 ± 3.22	9.57 ± 0.11		<LOD	0.85 ± 0.12	2.12 ± 0.05	26.55 ± 11.11		<LOD	1.46 ± 0.10	2.61 ± 0.20	16.49 ± 0.53		0.49 ± 0.13	0.74 ± 0.00	1.44 ± 0.07	10.02 ± 0.29
Phenanthrene	0.506	<LOD	9.72 ± 1.75	31.15 ± 3.87	64.85 ± 2.03		13.65 ± 0.00	11.33 ± 0.44	23.97 ± 2.88	98.33 ± 15.56		<LOD	12.13 ± 0.95	22.94 ± 2.62	38.51 ± 0.19		<LOD	<LOD	15.80 ± 0.32	30.59 ± 2.55
Anthracene	2.401	<LOD	<LOD	<LOD	<LOD		<LOD	<LOD	<LOD	<LOD		<LOD	<LOD	<LOD	<LOD		<LOD	<LOD	<LOD	<LOD
C1-PHE	0.003	0.21 ± 0.02	1.07 ± 0.12	8.01 ± 2.34	30.96 ± 1.08		0.24 ± 0.00	1.66 ± 0.09	3.85 ± 0.06	50.26 ± 11.61		0.32 ± 0.11	2.74 ± 0.37	4.98 ± 0.30	29.60 ± 0.46		0.29 ± 0.10	1.12 ± 0.14	2.82 ± 0.26	19.04 ± 0.25
C2-PHE	0.014	0.35 ± 0.03	1.09 ± 0.10	8.55 ± 2.46	29.20 ± 2.49		0.40 ± 0.02	1.47 ± 0.05	6.96 ± 0.31	59.65 ± 13.51		0.41 ± 0.10	2.69 ± 0.31	9.28 ± 0.11	46.10 ± 0.66		0.59 ± 0.16	0.88 ± 0.02	2.98 ± 0.31	25.69 ± 4.83
C3-PHE	0.023	1.71 ± 0.00	2.02 ± 0.04	14.47 ± 5.14	22.24 ± 2.05		1.72 ± 0.17	2.91 ± 0.03	11.09 ± 0.78	79.18 ± 34.56		1.59 ± 0.24	4.83 ± 1.02	15.45 ± 0.69	46.51 ± 1.07		2.90 ± 0.10	1.71 ± 0.04	4.35 ± 0.67	22.37 ± 5.00
C4-PHE	0.155	9.19 ± 1.70	5.04 ± 0.01	15.17 ± 3.61	13.52 ± 1.49		11.94 ± 0.35	5.72 ± 0.38	15.70 ± 0.66	58.28 ± 23.91		6.37 ± 1.07	6.68 ± 0.69	20.72 ± 2.74	22.35 ± 0.17		11.09 ± 1.45	6.49 ± 0.60	8.81 ± 2.25	15.69 ± 4.90
Dibenzothiophene	0.04	<LOD	<LOD	2.67 ± 0.87	13.68 ± 0.53		<LOD	0.55 ± 0.01	2.23 ± 0.30	25.61 ± 7.71		<LOD	<LOD	2.48 ± 0.11	15.30 ± 1.05		<LOD	<LOD	1.96 ± 0.12	10.28 ± 0.62
C1-DBT	0.002	0.06 ± 0.01	0.14 ± 0.01	1.71 ± 0.86	3.68 ± 0.16		0.08 ± 0.00	0.167 ± 0.00	0.57 ± 0.01	10.72 ± 4.69		0.05 ± 0.01	0.42 ± 0.12	0.71 ± 0.00	3.20 ± 0.05		0.09 ± 0.00	0.17 ± 0.02	0.50 ± 0.02	2.22 ± 0.05
C2-DBT	0.001	0.03 ± 0.01	0.08 ± 0.01	1.12 ± 0.56	2.18 ± 0.25		0.02 ± 0.00	0.11 ± 0.00	0.47 ± 0.04	7.64 ± 3.32		0.03 ± 0.00	0.27 ± 0.09	0.69 ± 0.03	3.55 ± 0.02		0.06± 0.02	0.08 ± 0.01	0.31 ± 0.03	2.21 ± 0.51
C3-DBT	0.001	0.05 ± 0.01	0.06 ± 0.00	1.22 ± 0.69	0.95 ± 0.14		0.03 ± 0.00	0.091 ± 0.00	0.38 ± 0.03	8.05 ± 4.90		0.06 ± 0.02	0.33 ± 0.13	0.60 ± 0.01	1.92 ± 0.03		0.11 ± 0.05	0.05 ± 0.00	0.24 ± 0.02	1.19 ± 0.23
C4-DBT	0.031	2.27 ± 0.65	1.27 ± 0.03	2.46 ± 0.13	2.03 ± 0.34		3.30 ± 0.21	1.22 ± 0.11	2.85 ± 0.35	9.02 ± 3.14		1.42 ± 0.60	1.35 ± 0.15	3.49 ± 0.68	1.84 ± 0.14		2.15 ± 0.171	1.70 ± 0.12	1.60 ± 0.45	1.70 ± 0.75
Fluoranthene	0.108	<LOD	<LOD	2.43 ± 0.00	5.63 ± 0.43		<LOD	<LOD	2.89 ± 0.28	7.77 ± 0.23		<LOD	2.07 ± 0.00	3.88 ± 0.28	7.82 ± 0.14		<LOD	<LOD	2.45 ± 0.00	6.87 ± 1.08
Pyrene	0.102	<LOD	<LOD	5.28 ± 0.00	9.07 ± 1.03		<LOD	<LOD	3.16 ± 0.08	17.55 ± 3.45		<LOD	<LOD	4.16 ± 0.01	12.64 ± 1.13		<LOD	<LOD	1.84 ± 0.00	8.93 ± 1.63
C1-FLA/PYR	0.004	0.34 ± 0.02	0.36 ± 0.01	1.91 ± 0.58	6.06 ± 0.25		0.38 ± 0.03	0.48 ± 0.01	1.54 ± 0.04	11.62 ± 2.73		0.34 ± 0.04	0.70 ± 0.10	2.60 ± 0.02	15.01 ± 0.24		0.50 ± 0.17	0.28 ± 0.01	1.04 ± 0.01	5.53 ± 0.60
C2-FLA/PYR	0.047	1.50 ± 0.28	0.81 ± 0.01	2.37 ± 0.68	3.07 ± 0.19		1.93 ± 0.04	0.99 ± 0.10	2.31 ± 0.09	12.13 ± 4.99		1.03 ± 0.17	0.10 ± 0.15	3.62 ± 0.48	7.60 ± 0.01		1.77 ± 0.34	<LOD	1.29 ± 0.00	2.73 ± 0.63
C3-FLA/PYR	0.01	0.84 ± 0.07	0.63 ± 0.02	1.98 ± 0.65	1.12 ± 0.10		1.07 ± 0.13	0.62 ± 0.02	1.32 ± 0.06	10.65 ± 6.10		0.85 ± 0.06	0.86 ± 0.12	2.08 ± 0.21	2.73 ± 0.02		1.13 ± 0.25	0.57 ± 0.04	0.74 ± 0.08	1.27 ± 0.26
Benz[a]anthracene	0	0.82 ± 0.15	1.29 ± 0.39	5.09 ± 1.58	7.95 ± 0.78		0.99 ± 0.25	1.69 ± 0.52	3.41 ± 0.41	20.19 ± 6.68		0.77 ± 0.12	1.86 ± 0.27	5.32 ± 0.02	16.35 ± 0.19		1.65 ± 0.12	1.12 ± 0.12	2.69 ± 0.34	11.06 ± 1.98
Chrysene	0.622	<LOD	<LOD	<LOD	<LOD		<LOD	<LOD	12.01 ± 0.00	<LOD		<LOD	<LOD	<LOD	<LOD		<LOD	<LOD	<LOD	<LOD
C1-CHR	0.001	0.10 ± 0.03	0.15 ± 0.04	0.76 ± 0.36	0.65 ± 0.06		0.07 ± 0.01	0.21 ± 0.06	0.38 ± 0.02	4.32 ± 2.49		0.08 ± 0.03	0.25 ± 0.07	0.76 ± 0.02	2.36 ± 0.03		0.21 ± 0.07	0.05 ± 0.00	0.12 ± 0.01	0.71 ± 0.06
C2-CHR	0.001	0.01 ± 0.00	<LOD	0.15 ± 0.00	0.02 ± 0.00		<LOD	<LOD	0.02 ± 0.00	0.63 ± 0.42		<LOD	<LOD	0.02 ± 0.00	0.07 ± 0.00		<LOD	<LOD	0.02 ± 0.00	0.03 ± 0.00
C3-CHR	0.001	0.03 ± 0.00	<LOD	0.20 ± 0.00	0.03 ± 0.00		0.04 ± 0.00	0.02 ± 0.00	0.03 ± 0.00	0.86 ± 0.55		<LOD	<LOD	0.04 ± 0.01	0.04 ± 0.01		0.03 ± 0.00	<LOD	<LOD	<LOD
C4-CHR	0.001	0.02 ± 0.00	<LOD	0.13 ± 0.00	<LOD		<LOD	<LOD	<LOD	0.51 ± 0.34		<LOD	<LOD	0.02 ± 0.00	0.02 ± 0.00		<LOD	<LOD	<LOD	<LOD
Benzo[b]fluoranthene	0	<LOD	0.68 ± 0.33	0.41 ± 0.19	0.42 ± 0.06		<LOD	0.84 ± 0.46	0.29 ± 0.06	1.03 ± 0.43		0.24 ± 0.01	0.31 ± 0.06	0.59 ± 0.00	0.91 ± 0.03		1.73 ± 0.00	<LOD	<LOD	0.26 ± 0.04
Benzo[k]fluoranthene	0.031	<LOD	<LOD	<LOD	<LOD		<LOD	2.07 ± 0.00	<LOD	<LOD		<LOD	<LOD	<LOD	0.53 ± 0.00		0.96 ± 0.00	<LOD	<LOD	<LOD
Benzo[e]pyrene	0	<LOD	0.22 ± 0.15	0.20 ± 0.13	0.16 ± 0.01		<LOD	0.42 ± 0.26	0.05 ± 0.01	1.50 ± 0.10		0.08 ± 0.05	0.16 ± 0.04	0.29 ± 0.06	0.75 ± 0.03		0.46 ± 0.07	0.01 ± 0.00	0.17 ± 0.00	0.44 ± 0.01
Benzo[a]pyrene	0.405	<LOD	<LOD	<LOD	<LOD		<LOD	<LOD	<LOD	<LOD		<LOD	<LOD	<LOD	<LOD		<LOD	<LOD	<LOD	<LOD
Perylene	0	<LOD	<LOD	0.64 ± 0.37	<LOD		<LOD	0.21 ± 0.00	<LOD	<LOD		<LOD	0.23 ± 0.11	<LOD	0.08 ± 0.00		<LOD	<LOD	0.08 ± 0.00	<LOD
Indeno[1,2,3-cd]pyrene	0.311	<LOD	<LOD	<LOD	<LOD		<LOD	<LOD	<LOD	<LOD		<LOD	<LOD	<LOD	<LOD		<LOD	<LOD	<LOD	<LOD
Dibenz[ah]anthracene	0.617	<LOD	<LOD	<LOD	<LOD		<LOD	<LOD	<LOD	<LOD		<LOD	<LOD	<LOD	<LOD		<LOD	<LOD	<LOD	<LOD
Benzo[ghi]perylene	0.187	<LOD	<LOD	<LOD	<LOD		<LOD	<LOD	<LOD	<LOD		<LOD	<LOD	<LOD	<LOD		<LOD	<LOD	<LOD	<LOD
Sum PAH		36.24 ± 3.28	49.23 ± 7.04	180.01 ± 38.90	459.40 ± 24.50		50.40 ± 3.88	57.69 ± 1.79	149.78 ± 1.50	842.96 ± 193.45		30.69 ± 0.54	70.52 ± 3.94	162.07 ± 7.10	489.30 ± 6.92		44.45 ± 4.04	44.01 ± 6.55	88.60 ± 4.53	337.70 ± 32.68
Sum NAP		16.06 ± 0.57	17.57 ± 1.59	45.32 ± 3.21	180.90 ± 8.10		18.65 ± 1.51	18.18 ± 1.06	42.19 ± 1.82	226.57 ± 3.44		13.76 ± 0.83	25.42 ± 0.21	44.23 ± 0.32	161.10 ± 3.36		16.21 ± 0.49	19.58 ± 0.73	31.50 ± 1.30	131.33 ± 5.44
Sum 2-3rings PAH		16.38 ± 2.62	27.01 ± 4.13	117.29 ± 28.20	244.20 ± 13.60		27.27 ± 5.28	31.80 ± 0.57	86.20 ± 4.10	510.88 ± 148.76		13.44 ± 0.38	38.66 ± 3.53	94.42 ± 6.55	261.56 ± 4.36		20.25 ± 2.99	21.97 ± 5.33	49.40 ± 3.45	168.52 ± 21.05
Sum 4-6rings PAH		3.80 ± 0.08	4.64 ± 1.31	17.40 ± 7.44	34.27 ± 2.86		4.48 ± 0.11	7.70 ± 1.30	21.39 ± 4.44	105.51 ± 41.24		3.49 ± 0.08	6.44 ± 0.21	23.42 ± 0.91	66.60 ± 0.77		7.99 ± 0.57	2.46 ± 0.49	7.72 ± 2.37	37.85 ± 6.19
