# Supplementary material for: Combined effects of crude oil exposure and warming on eggs and larvae of an arctic forage fish
Source: Sci Rep. 2021 Apr 16;11:8410. doi: 10.1038/s41598-021-87932-2 (PMC8052424; doi:10.1038/s41598-021-87932-2)
Supplement: Supplementary file 3 — Supplementary Information 3. [file 41598_2021_87932_MOESM3_ESM.xlsx]

## Sheet: Sheet1
Best Model Summaries	Type of Model
Water Chemistry	Additive	Model:	lm(tPAH ~ Time + factor(Temperature) + factor(Treatment)
Coefficients:	Estimate	Std. Error	t	value
(Intercept)	17.493	15.436	1.133	0.265
Time	-0.745	0.302	-2.47	0.019
Temperature	-1.806	12.422	-0.145	0.885
Low Oil Treatment	1.754	17.213	0.102	0.919
Medium Oil Treatment	13.143	17.213	0.764	0.45
High Oil Treatment	55.291	17.213	3.212	0.003
Body Burden	Interaction	Model:	lme(tPAH ~ Time * factor(Temperature) * factor(Treatment)
Coefficients:	Estimate	Std.Error	DF	t-value	p-value	interaction type
(Intercept)	37.826	94.075	15	0.402	0.693
Low Oil Treatment	5.328	132.899	15	0.04	0.969
Medium Oil Treatment	147.309	132.899	15	1.108	0.285
High Oil Treatment	413.021	132.899	15	3.108	0.007
Temperature	14.274	132.899	15	0.107	0.916
Time	-0.396	7.207	15	-0.055	0.957
Low Oil Treatment : Temperature	4.171	187.948	15	0.022	0.983
Medium Oil Treatment : Temperature	-32.159	187.948	15	-0.171	0.866	antagonistic
High Oil Treatment : Temperature	522.199	187.948	15	2.778	0.014	synergistic
Low Oil Treatment : Time	1.917	10.193	15	0.188	0.853	synergistic
Medium Oil Treatment : Time	-0.885	10.193	15	-0.087	0.932	antagonistic
High Oil Treatment : Time	2.531	10.193	15	0.248	0.807	synergistic
Temperature : Time	-0.029	10.193	15	-0.003	0.998	antagonistic
Low Oil Treatment : Temperature : Time	-2.469	14.415	15	-0.171	0.866	antagonistic
Medium Oil Treatment : Temperature : Time	-3.059	14.415	15	-0.212	0.835	antagonistic
High Oil Treatment : Temperature : Time	-38.196	14.415	15	-2.65	0.018	antagonistic
Mortality Rates (Early Embryonic Period)	Interaction	Model:	lme( Instantous mortality rate in early embryonic ~ factor(Temperature) * factor(Treatment))
Coefficients:	Value	Std.Error	DF	t-value	p-value	interaction type
(Intercept)	0.016	0.003	24	5.653	0
Low Oil Treatment	0.002	0.004	24	0.597	0.556
Medium Oil Treatment	0.001	0.004	24	0.364	0.719
High Oil Treatment	0.004	0.004	24	0.932	0.361
Temperature	0.003	0.004	24	0.673	0.507
Low Oil Treatment : Temperature	-0.008	0.006	24	-1.383	0.179	antagonistic
Medium Oil Treatment : Temperature	-0.004	0.006	24	-0.7	0.491	antagonistic
High Oil Treatment : Temperature	-0.003	0.006	24	-0.459	0.651	antagonistic
Mortality Rates (Organogenesis Period)	Interaction	Model:	lme( Instantous mortality rate of organogenesis phase ~ factor(Temperature) * factor(Treatment))
Coefficients:	Value	Std.Error	DF	t-value	p-value	interaction type
(Intercept)	0.001	0.001	24	1.494	0.148
Low Oil Treatment	0	0.001	24	0.519	0.609
Medium Oil Treatment	0	0.001	24	0.076	0.94
High Oil Treatment	0.003	0.001	24	3.913	0.001
Temperature	0.004	0.001	24	4.925	0
Low Oil Treatment : Temperature	-0.001	0.001	24	-0.845	0.406	antagonistic
Medium Oil Treatment : Temperature	0	0.001	24	0.085	0.933	synergistic
High Oil Treatment : Temperature	-0.002	0.001	24	-1.865	0.074	antagonistic
Mortality Rates (Yolk-Sac Period)	Interaction	Model:	lme( Instanteous Mortality rate of yolk-sac ~ factor(Temperature) * factor(Treatment))
Coefficients:	Value	Std.Error	DF	t-value	p-value	interaction type
(Intercept)	0.004	0.004	24	1.119	0.274
Low Oil Treatment	0.002	0.005	24	0.462	0.648
Medium Oil Treatment	0.006	0.005	24	1.137	0.267
High Oil Treatment	0.02	0.005	24	3.912	0.001
Temperature	0.01	0.005	24	1.937	0.065
Low Oil Treatment : Temperature	-0.006	0.007	24	-0.753	0.459	antagonistic
Medium Oil Treatment : Temperature	-0.001	0.007	24	-0.098	0.923	antagonistic
High Oil Treatment : Temperature	0.043	0.007	24	5.911	0	synergistic
Mortality Rates (Feeding Larvae)	Interaction	Model:	lme( Instanteous Mortality rate of feeding phase ~ factor(Temperature) * factor(Treatment))
Coefficients:	Value	Std.Error	DF	t-value	p-value	interaction type
(Intercept)	0.005	0.003	24	1.566	0.13
Low Oil Treatment	-0.002	0.004	24	-0.368	0.716
Medium Oil Treatment	0.002	0.004	24	0.532	0.599
High Oil Treatment	0.007	0.004	24	1.557	0.133
Temperature	0.009	0.004	24	2.027	0.054
Low Oil Treatment : Temperature	-0.003	0.006	24	-0.466	0.645	antagonistic
Medium Oil Treatment : Temperature	0.006	0.006	24	1.05	0.304	synergistic
High Oil Treatment : Temperature	0.06	0.006	24	9.962	0	synergistic
Gene Expression (cyp1a)	Interaction	Model:	lme( Relative fold change of cyp1a ~ factor(Temperature) * factor(Treatment))
Coefficients:	Value	Std.Error	DF	t-value	p-value	interaction type
(Intercept)	1.001	1.087	24	0.921	0.366
Low Oil Treatment	1.09	1.537	24	0.709	0.485
Medium Oil Treatment	4.699	1.537	24	3.057	0.005
High Oil Treatment	16.067	1.537	24	10.453	0
Temperature	0.022	1.537	24	0.014	0.989
Low Oil Treatment : Temperature	1.254	2.174	24	0.577	0.57	synergistic
Medium Oil Treatment : Temperature	1.049	2.174	24	0.483	0.634	synergistic
High Oil Treatment : Temperature	35.704	2.174	24	16.425	0	synergistic
Gene Expression (hsp70)	Additive	Model:	lme( Relative fold change of hsp70 ~ factor(Temperature) + factor(Treatment))
Coefficients:	Value	Std.Error	DF	t-value	p-value
(Intercept)	1.9477	0.0349	27	55.771	0
Low Oil Treatment	0.0952	0.0442	27	2.156	0.04
Medium Oil Treatment	0.0497	0.0442	27	1.125	0.27
High Oil Treatment	0.1868	0.0442	27	4.228	0
Temperature	0.1082	0.0312	27	3.462	0.002
Gene Expression (hsp8)	Interaction	Model:	lme( Relative fold change of hsp8 ~ factor(Temperature) * factor(Treatment))
Coefficients:	Value	Std.Error	DF	t-value	p-value	interaction type
(Intercept)	1.001	0.032	24	31.352	0
Low Oil Treatment	-0.031	0.045	24	-0.686	0.5
Medium Oil Treatment	-0.073	0.045	24	-1.628	0.117
High Oil Treatment	0.081	0.045	24	1.803	0.084
Temperature	0.001	0.045	24	0.011	0.991
Low Oil Treatment : Temperature	0.087	0.064	24	1.366	0.185	synergistic
Medium Oil Treatment : Temperature	0.095	0.064	24	1.491	0.149	synergistic
High Oil Treatment : Temperature	0.073	0.064	24	1.148	0.262	synergistic
Gene Expression (cyp1c1)	Interaction	Model:	lme( Relative fold change of cyp1c1 ~ factor(Temperature) * factor(Treatment))
Coefficients:	Value	Std.Error	DF	t-value	p-value	interaction type
(Intercept)	1.011	0.169	24	5.976	0
Low Oil Treatment	0.163	0.239	24	0.682	0.502
Medium Oil Treatment	0.603	0.239	24	2.523	0.019
High Oil Treatment	3.718	0.239	24	15.545	0
Temperature	-0.009	0.239	24	-0.039	0.97
Low Oil Treatment : Temperature	0.489	0.338	24	1.445	0.161	synergistic
Medium Oil Treatment : Temperature	0.321	0.338	24	0.948	0.353	synergistic
High Oil Treatment : Temperature	2.864	0.338	24	8.467	0	synergistic
Embryo Specific gravity	Interaction	Model:	gls( Embryo Specific Gravity ~ factor(Temperature) * factor(Treatment))
Coefficients:	Value	Std.Error	t-value	p-value	interaction type
(Intercept)	1.00672	5.31e-05	18942.4	0
Low Oil Treatment	-0.000138	7.46e-05	-1.846	0.0654
Medium Oil Treatment	0.0001224	7.52e-05	1.628	0.1039
High Oil Treatment	0.0002531	7.52e-05	3.368	0.0008
Temperature	0.000514	7.52e-05	6.839	0
Low Oil Treatment : Temperature	-3.33e-05	0.000106	-0.315	0.7532	antagonistic
Medium Oil Treatment : Temperature	-0.000173	0.000106	-1.634	0.1027	antagonistic
High Oil Treatment : Temperature	-0.000337	0.000106	-3.185	0.0015	antagonistic
Log(length of yolk-sac larvae)	Interaction	Model:	gls( Log(length) ~ factor(Temperature) * factor(Treatment))
Coefficients:	Value	Std.Error	t-value	p-value	interaction type
(Intercept)	1.791	0.023	78.221	0
Low Oil Treatment	0	0.032	-0.006	0.995
Medium Oil Treatment	-0.014	0.032	-0.432	0.666
High Oil Treatment	-0.079	0.032	-2.453	0.014
Temperature	-0.222	0.032	-6.834	0
Low Oil Treatment : Temperature	0.001	0.046	0.023	0.982	synergistic
Medium Oil Treatment : Temperature	0.014	0.046	0.315	0.753	synergistic
High Oil Treatment : Temperature	-0.069	0.046	-1.502	0.134	antagonistic
Log(yolk-sac area)	Additive	Model:	gls( Log(yolk-sac area) ~ factor(Temperature) + factor(Treatment))
Coefficients:	Value	Std.Error	t-value	p-value
(Intercept)	0.155	0.046	3.337	0.001
Low Oil Treatment	-0.075	0.059	-1.28	0.201
Medium Oil Treatment	0.005	0.059	0.085	0.933
High Oil Treatment	-0.073	0.059	-1.238	0.216
Temperature	0.451	0.042	10.817	0
Heart Rate in yolk-sac larvae	Interaction	Model:	gls( Heart Rate ~ factor(Temperature) * factor(Treatment))
Coefficients:	Value	Std.Error	t-value	p-value	interaction type
(Intercept)	33.667	1.786	18.852	0
Low Oil Treatment	-3.167	2.526	-1.254	0.213
Medium Oil Treatment	-5.25	2.526	-2.079	0.041
High Oil Treatment	-7.167	2.526	-2.838	0.006
Temperature	-3.831	2.589	-1.48	0.143
Low Oil Treatment : Temperature	3.164	3.617	0.875	0.384	synergistic
Medium Oil Treatment : Temperature	3.914	3.617	1.082	0.282	synergistic
High Oil Treatment : Temperature	-1.169	3.617	-0.323	0.747	antagonistic
Heart Arrhthymia	Additive	Model:	gls( Interbeat variability ~ factor(Temperature) + factor(Treatment))
Coefficients:	Value	Std.Error	t-value	p-value
(Intercept)	-2.701	0.071	-37.901	0
Low Oil Treatment	-0.046	0.089	-0.517	0.606
Medium Oil Treatment	-0.108	0.093	-1.165	0.247
High Oil Treatment	0.749	0.089	8.463	0
Temperature	0.126	0.063	2.018	0.047
Yolk-sac edema	Additive	Model:	lme( prevelance of yolk-sac edema ~ factor(Temperature) + factor(Treatment))
Coefficients:	Value	Std.Error	DF	t-value	p-value
(Intercept)	0.282	0.047	27	6.003	0
Low Oil Treatment	-0.045	0.062	27	-0.736	0.468
Medium Oil Treatment	0.125	0.058	27	2.157	0.04
High Oil Treatment	0.335	0.059	27	5.638	0
Temperature	-0.133	0.042	27	-3.144	0.004
Log(length of feeding larvae)	Interaction	Model:	gls( Log(length) ~ factor(Temperature) * factor(Treatment))
Coefficients:	Value	Std.Error	t-value	p-value	interaction type
(Intercept)	1.926	0.013	148.51	0
Low Oil Treatment	-0.168	0.018	-9.225	0
Medium Oil Treatment	-0.02	0.018	-1.108	0.268
High Oil Treatment	-0.058	0.018	-3.188	0.002
Temperature	-0.123	0.019	-6.636	0
Low Oil Treatment : Temperature	0	0.026	0.016	0.987	synergistic
Medium Oil Treatment : Temperature	-0.03	0.026	-1.127	0.26	antagonistic
High Oil Treatment : Temperature	0.002	0.026	0.08	0.936	synergistic
Specific Growth Rate	Additive	Model:	gls( SGR ~ factor(Temperature) + factor(Treatment))
Coefficients:	Value	Std.Error	DF	t-value	p-value
(Intercept)	0.516	0.09	26	5.763	0
Low Oil Treatment	-0.179	0.113	26	-1.585	0.125
Medium Oil Treatment	-0.029	0.117	26	-0.247	0.807
High Oil Treatment	-0.361	0.113	26	-3.197	0.004
Temperature	0.469	0.081	26	5.772	0
Swim Bladder Inflation	Additive	Model:	lme( prevalence of swim bladder inflation ~ factor(Temperature) + factor(Treatment))
Coefficients:	Value	Std.Error	DF	t-value	p-value
(Intercept)	0.307	0.046	27	6.728	0
Low Oil Treatment	-0.124	0.06	27	-2.066	0.049
Medium Oil Treatment	-0.169	0.056	27	-3.007	0.006
High Oil Treatment	-0.294	0.058	27	-5.092	0
Temperature	-0.011	0.041	27	-0.27	0.79
Feeding Success	Additive	Model:	lme( Incidence of feeding ~ factor(Temperature) + factor(Treatment))
Coefficients:	Value	Std.Error	DF	t-value	p-value
(Intercept)	0.690856	0.062647	27	11.0277	0
Low Oil Treatment	-0.086335	0.082057	27	-1.05213	0.3021
Medium Oil Treatment	-0.31059	0.0770121	27	-4.03301	0.0004
High Oil Treatment	-0.6633	0.0791796	27	-8.37715	0
Temperature	0.0407211	0.056212	27	0.724421	0.475
Pericardial Edema	Interaction	Model:	lme( prevalence of pericardial edema ~ factor(Temperature) * factor(Treatment))
Coefficients:	Value	Std.Error	DF	t-value	p-value	interaction type
(Intercept)	0.036	0.07	24	0.513	0.612
Low Oil Treatment	0.014	0.098	24	0.145	0.886
Medium Oil Treatment	0.187	0.098	24	1.902	0.069
High Oil Treatment	0.873	0.098	24	8.878	0
Temperature	0.253	0.098	24	2.577	0.017
Low Oil Treatment : Temperature	0.292	0.145	24	2.016	0.055	synergist
Medium Oil Treatment : Temperature	0.212	0.136	24	1.567	0.13	synergist
High Oil Treatment : Temperature	-0.328	0.139	24	-2.361	0.027	antagonist
Eye Deformities	Additive	Model:	lme( prevalence of eye deformities ~ factor(Temperature) + factor(Treatment))
Coefficients:	Value	Std.Error	DF	t-value	p-value
(Intercept)	-0.03	0.038	27	-0.799	0.431
Low Oil Treatment	0.071	0.049	27	1.44	0.161
Medium Oil Treatment	0.168	0.046	27	3.615	0.001
High Oil Treatment	0.913	0.048	27	19.139	0
Temperature	0.176	0.034	27	5.181	0
Jaw Deformities	Interaction	Model:	lme( prevalence of jaw deformities ~ factor(Temperature) * factor(Treatment))
Coefficients:	Value	Std.Error	DF	t-value	p-value	interaction type
(Intercept)	0	0.025	24	0	1
Low Oil Treatment	0.01	0.035	24	0.286	0.778
Medium Oil Treatment	0.017	0.035	24	0.484	0.633
High Oil Treatment	0.992	0.035	24	28.321	0
Temperature	0.055	0.035	24	1.569	0.13
Low Oil Treatment : Temperature	0.213	0.052	24	4.129	0	synergist
Medium Oil Treatment : Temperature	0.167	0.048	24	3.462	0.002	synergist
High Oil Treatment : Temperature	-0.047	0.05	24	-0.941	0.356	antagonist
Spinal Deformities	Interaction	Model:	lme( prevalence of spinal deformities ~ factor(Temperature) * factor(Treatment))
Coefficients:	Value	Std.Error	DF	t-value	p-value	interaction type
(Intercept)	0	0.042	24	0	1
Low Oil Treatment	0	0.06	24	0	1
Medium Oil Treatment	0	0.06	24	0	1
High Oil Treatment	0.092	0.06	24	1.534	0.138
Temperature	0.072	0.06	24	1.198	0.243
Low Oil Treatment : Temperature	0.155	0.088	24	1.757	0.092	synergist
Medium Oil Treatment : Temperature	0.114	0.082	24	1.381	0.18	synergist
High Oil Treatment : Temperature	0.471	0.085	24	5.573	0	synergist
